# Supplementary material for: Rhizospheric microbial communities associated with wild and cultivated frankincense producing Boswellia sacra tree
Source: PLoS One. 2017 Oct 20;12(10):e0186939. doi: 10.1371/journal.pone.0186939 (PMC5650177; doi:10.1371/journal.pone.0186939)
Supplement: S3 Table — (XLSX) [file pone.0186939.s005.xlsx]

## Sheet: Phylum
S3 Table:	Distribution of Fungal Phyla and Genus across three population
Phylum	BSA	BSA2	BSD	BSD2	BSW	BSW2
Other	0.155006	0.296555	0.296858	0.658288	0.379236	0.769389
Ascomycota	0.487306	0.240564	0.153809	0.0932122	0.595526	0.159446
Basidiomycota	0.344186	0.0882321	0.525507	0.0526571	0.002175	0.00117672
Chytridiomycota	3.64914e-05	0	0	0.00526819	0.000231657	0.042362
Glomeromycota	0.00101264	0.00154805	0.00374676	0.153672	2.57397e-05	0
Zygomycota	3.64914e-05	6.70151e-06	0.00391145	0	0	0
Unidentified	0.0124071	0.373087	0.0161536	0.0369022	0.0228054	0.0276262
Genus	BSA	BSA2	BSD	BSD2	BSW	BSW2
__Microdiplodia	1.82457e-05	6.03136e-05	0.0295486	0	0	0
__Leptosphaerulina	9.12284e-06	0.0146361	1.37244e-05	0	0.000296006	0
__Exophiala	5.4737e-05	0.045711	2.74488e-05	0	9.00889e-05	0
__Phialophora	0	0.00739847	0	0	3.86095e-05	0
__Coniosporium	0	0	0	0	0	0
__Aspergillus	0.00460703	0.0747688	0.000754841	0.000111825	0.0125481	0.00021395
__Veronaea	0.0683574	0	0	0	1.28698e-05	0
__Scutellinia	0	0	1.37244e-05	0.0238187	0	0
__Phaeoacremonium	0	0.0144016	0	0	0	0
__Metarhizium	0	0	0.00628577	0	0	0
__Campylocarpon	0.0114583	0.00356521	0.000837188	0.0104494	0.000141568	0
__Fusarium	0.00988003	9.38212e-05	0	1.2425e-05	0.000218787	0
__Haematonectria	0.0735118	0.000777376	0.0841991	0.0198303	0.0243369	0.0061243
__Chaetomium	0.00446107	6.70151e-06	0	0.000410024	0.00383521	0.0676615
__Coprinellus	0	0.0186235	1.37244e-05	0	0.00102959	0
__Coprinopsis	0.0394289	0	0	0	0	0
__Spizellomyces	3.64914e-05	0	0	0.00526819	0.000231657	0.042362
__Glomus	0.000355791	0.000375285	0.00237432	0.0433632	0	0
__Rhizophagus	9.12284e-06	0	0	0.0349515	1.28698e-05	0
__Septoglomus	0	0	0	0.00509424	0	0
