# Supplementary material for: Rhizospheric microbial communities associated with wild and cultivated frankincense producing Boswellia sacra tree
Source: PLoS One. 2017 Oct 20;12(10):e0186939. doi: 10.1371/journal.pone.0186939 (PMC5650177; doi:10.1371/journal.pone.0186939)
Supplement: S4 Table — (XLSX) [file pone.0186939.s006.xlsx]

## Sheet: Supply Table 4
Supplymentary Table 4: Distribution of Bacterial Phyla and Genus across three population
Genus			BS-A	BS-DC	BS-DW	BSD			BSW		Phylum	BS-A	BS-DC	BS-DW
__Solimonas	0.00849618	0.000300432	0.0043983	0.0202524	0	0.0101262	0	0	0		Other	0.00269551	0.0136475	0.00182919
__Altererythrobacter	0.000102984	0.000355055	0.00022902	0.000410095	0	0.000205047	0.0214556	7.84006e-05	0.010767		Unidentified	0.0404299	0.107668	0.0437025
__Terrimonas	0.00157051	0.000682799	0.00112665	0.00138801	0	0.000694006	0.000239282	0	0.000119641		Acidobacteria	0.0593076	0.185291	0.0489395
__Solirubrobacter	0.000102984	0.000737423	0.000420203	0.000630915	0.000963327	0.000797121	0.00390828	0.0108193	0.00736378		Actinobacteria	0.188306	0.0791269	0.260458
__Ilumatobacter	0.000463428	0.000764735	0.000614081	0.00100946	0.005481	0.00324523	0.00315055	0.00352803	0.00333929		Armatimonadetes	0.000269988	0.00139839	0.000745486
__Actinomadura	2.5746e-05	0.000819359	0.000422552	3.15457e-05	3.32182e-05	3.2382e-05	0.00785643	0	0.00392822		Bacteroidetes	0.274756	0.0535707	0.110108
__Lactobacillus	0.000360444	0.000846671	0.000603557	0.00728707	0.00102976	0.00415841	0.00115653	0.00180321	0.00147987		Chlamydiae	0.00327723	0.00534066	5.98205e-05
__Phenylobacterium	0.000489174	0.000873983	0.000681578	0.000883281	0.000232527	0.000557904	0.00135593	0.000548804	0.000952368		Chloroflexi	0.0198727	0.0249136	0.0222267
__Rubrobacter	0.00025746	0.00103785	0.000647657	0.00104101	0.000963327	0.00100217	0.00342971	0.16668	0.0850547		Gemmatimonadetes	0.034681	0.0586511	0.0293831
__Pelagibius	0.00252311	0.00106517	0.00179414	0.000694006	0.00116264	0.000928321	0.00151545	0	0.000757727		Planctomycetes	0.059468	0.115193	0.109433
__Pseudomonas	0	0.00286776	0.00143388	0.00769716	3.32182e-05	0.00386519	3.98804e-05	0	1.99402e-05		Proteobacteria	0.232033	0.292056	0.284895
__Mycobacterium	0.0126413	0.00303163	0.00783645	0.00728707	0.00249136	0.00488921	0.00642074	0.00297922	0.00469998		Verrucomicrobia	0.0525088	0.00961467	0.0259437
__Roseiflexus	0.000154476	0.00335937	0.00175692	0.000536278	0.00269067	0.00161347	0.000119641	0.00141121	0.000765426		Candidatus Saccharibacteria	0.0206525	0.0132902	0.000614745
__Latescibacteria_genera_incertae_sedis	0.00136454	0.00341399	0.00238927	0.00580442	0.00368722	0.00474582	0	0	0		Firmicutes	0.00443886	0.0178004	0.0512109
__Lysobacter	0.00252311	0.00355055	0.00303683	0.031735	0.0332846	0.0325098	0.00199402	7.84006e-05	0.00103621		Latescibacteria	0.00238927	0.00474582	0
__WPS-2_genera_incertae_sedis	0.00383615	0.00376905	0.0038026	0.00529968	0.00969971	0.0074997	0.00594217	0.00399843	0.0049703		Nitrospirae	0.00103037	0.00519126	0.00191788
__Nocardioides	0.0041966	0.00396023	0.00407842	0.00116719	0.000199309	0.000683251	0.011326	0.00109761	0.00621182
__Mesorhizobium	0.00852192	0.00483422	0.00667807	0.00287066	0.00209275	0.0024817	0.00646062	0.00337123	0.00491592
__Niastella	0.00296079	0.00516196	0.00406137	0.00249211	0.000431836	0.00146197	0	0	0
__Saccharothrix	0.00126155	0.0054897	0.00337563	0.000157729	9.96545e-05	0.000128692	0.000199402	0.000156801	0.000178102
__Planctomyces	0.00491748	0.00663681	0.00577714	0.0170032	0.0160112	0.0165072	0.058664	0.00431203	0.031488
__Sphingobium	0.000102984	0.00671874	0.00341086	0	0	0	0	0	0
__Saccharibacteria_genera_incertae_sedis	0.0344224	0.00688261	0.0206525	0.0205678	0.00601249	0.0132902	0.000837488	0.000392003	0.000614745
__Devosia	0.000360444	0.00729229	0.00382637	0.000977918	0.000265745	0.000621832	0.00606181	0.00415523	0.00510852
__Skermanella	0	0.00762004	0.00381002	0	3.32182e-05	1.66091e-05	0.00342971	0.00125441	0.00234206
__Sphingomonas	0.00919132	0.0077566	0.00847396	0.0149842	0.00587962	0.0104319	0.00989033	0.0628773	0.0363838
__Pseudonocardia	0.00164774	0.00778391	0.00471583	0.000283912	6.64364e-05	0.000175174	0.000917248	0.00148961	0.00120343
__Amnibacterium	2.5746e-05	0.00797509	0.00400042	0	0	0	0.00275174	0.00250882	0.00263028
__Roseomonas	0.00187946	0.00996886	0.00592416	0	0	0	0.000478564	0.00172481	0.00110169
__Rhodobacter	0	0.0103512	0.00517562	0	0	0	0.000358923	0	0.000179462
__Actinoalloteichus	0	0.0106244	0.00531218	0	0	0	0	0	0
__Phycisphaera	0.00314101	0.0107882	0.00696462	0.00107256	0.0222894	0.011681	0.00366899	0	0.0018345
__Gaiella	0.00509771	0.0114437	0.00827071	0.0111041	0.0205953	0.0158497	0.000757727	0.0386515	0.0197046
__Kribbella	0.0118174	0.0114983	0.0116579	3.15457e-05	9.96545e-05	6.56001e-05	0.00115653	0.000235202	0.000695866
__Actinophytocola	0.00507196	0.0117988	0.00843536	0.000851735	0.00106298	0.000957358	0.00295115	0.000627205	0.00178918
__Jiangella	0.0012873	0.0130005	0.0071439	3.15457e-05	3.32182e-05	3.2382e-05	0.000797607	0	0.000398804
__Dongia	0.0143405	0.013656	0.0139982	0.0116404	0.00833776	0.00998907	0.00482552	0.00313603	0.00398077
__Nocardia	0.0108391	0.0147485	0.0127938	0.00208202	0.00358756	0.00283479	0.00103689	0	0.000518445
__Pirellula	0.00937154	0.0179986	0.0136851	0.0187066	0.0342147	0.0264607	0.0122832	0.00548804	0.0088856
__Opitutus	0.0538349	0.0181078	0.0359713	0.000946372	0.000265745	0.000606059	0.000358923	0.000156801	0.000257862
__Promicromonospora	0.0200819	0.0184356	0.0192587	0	0	0	3.98804e-05	0	1.99402e-05
__Subdivision3_genera_incertae_sedis	0.00522644	0.0205113	0.0128689	0.00419558	0.0115599	0.00787775	0.0243669	0.000862407	0.0126147
__Ohtaekwangia	0.0399063	0.0236795	0.0317929	0.0104732	0.0234188	0.016946	0.0517248	0.00258722	0.027156
__Glycomyces	0.00530367	0.0290872	0.0171955	0	0	0	0.00151545	0	0.000757727
__Steroidobacter	0.0357612	0.0303982	0.0330797	0.00488959	0.00936753	0.00712856	0.0334197	0.00211682	0.0177683
__Novosphingobium	0.00512345	0.0305894	0.0178564	0.00176656	0.000431836	0.0010992	0.00131605	0.000627205	0.000971628
__Gemmatimonas	0.0280116	0.0413503	0.034681	0.0487066	0.0685955	0.0586511	0.0278764	0.0308898	0.0293831
__Streptomyces	0.0128987	0.0502267	0.0315627	0.000883281	0.0014616	0.00117244	0.00482552	0.00768326	0.00625439
__Chitinophaga	0.350686	0.0522751	0.201481	0	0	0	0	7.84006e-05	3.92003e-05
